# Supplementary material for: Comparative evolutionary analyses of peste des petits ruminants virus genetic lineages
Source: Virus Evol. 2024 Mar 6;10(1):veae012. doi: 10.1093/ve/veae012 (PMC10930206; doi:10.1093/ve/veae012)
Supplement: veae012_Supp [file veae012_supp.zip]

Archive with 1 entries (1 files):
- suppl_data/Supplementary information-v3.docx
